# Supplementary material for: The value of artificial intelligence in the diagnosis of lung cancer: A systematic review and meta-analysis
Source: PLoS One. 2023 Mar 23;18(3):e0273445. doi: 10.1371/journal.pone.0273445 (PMC10035910; doi:10.1371/journal.pone.0273445)
Supplement: S1 Appendix — (ZIP) [file pone.0273445.s003.zip]

Archive with 6 entries (6 files):
- ╝∞╦≈╩╜/Appendix 1(CNKI).txt
- ╝∞╦≈╩╜/Appendix 2(Cochran).txt
- ╝∞╦≈╩╜/Appendix 3(EMBASE).txt
- ╝∞╦≈╩╜/Appendix 4(PubMed).txt
- ╝∞╦≈╩╜/Appendix 5(SinoMed).txt
- ╝∞╦≈╩╜/Appendix 6(WanFang).txt
