# Supplementary material for: The value of artificial intelligence in the diagnosis of lung cancer: A systematic review and meta-analysis
Source: PLoS One. 2023 Mar 23;18(3):e0273445. doi: 10.1371/journal.pone.0273445 (PMC10035910; doi:10.1371/journal.pone.0273445)
Supplement: S1 Appendix — (ZIP) [file pone.0273445.s003.zip › ╝∞╦≈╩╜/Appendix 1(CNKI).txt]

(SU = '肺癌' OR TKA = '肺癌' OR SU = '肺肿瘤' OR TKA = '肺肿瘤' OR SU = '肺结节' OR TKA = '肺结节') AND (SU = '人工智能' OR TKA = '人工智能' OR SU = '机器智能' OR TKA = '机器智能' OR SU = 'AI' OR TKA = 'AI' OR SU = '人工智慧' OR TKA = '人工智慧' OR SU = '人工智能体' OR TKA = '人工智能体' OR SU = '深度学习' OR TKA = '深度学习' OR SU = '深度结构化学习' OR TKA = '深度结构化学习' OR SU = '分层学习' OR TKA = '分层学习' OR SU = '机器学习' OR TKA = '机器学习' OR SU = 'ML' OR TKA = 'ML' OR SU = '计算机辅助诊断' OR TKA = '计算机辅助诊断' OR SU = 'CAD' OR TKA = 'CAD' OR SU = '人工神经网络' OR TKA = '人工神经网络' OR SU = '人工神经网络' OR TKA = '人工神经网络' OR SU = '人工神经元网络' OR TKA = '人工神经元网络' OR SU = '类神经网络' OR TKA = '类神经网络' OR SU = '人工神经网络方法' OR TKA = '人工神经网络方法' OR SU = '人工智能神经网络' OR TKA = '人工智能神经网络' OR SU = '人工神经网络技术' OR TKA = '人工神经网络技术' OR SU = 'ANN' OR TKA = 'ANN' OR SU = '支持向量机' OR TKA = '支持向量机' OR SU = '支撑向量机' OR TKA = '支撑向量机' OR SU = '支持矢量机' OR TKA = '支持矢量机' OR SU = '支持向量基' OR TKA = '支持向量基' OR SU = '支持向量机法' OR TKA = '支持向量机法' OR SU = '支持向量网络' OR TKA = '支持向量网络' OR SU = '支撑矢量机,SVM' OR TKA = '支撑矢量机,SVM' OR SU = '决策树' OR TKA = '决策树' OR SU = '判定树' OR TKA = '判定树' OR SU = '计算机断层扫描' OR TKA = '计算机断层扫描' OR SU = 'CT' OR TKA = 'CT' OR SU = '计算机体层摄影' OR TKA = '计算机体层摄影') AND (FT = '随机') NOT (TI = '动物' + TI = '鼠' + TI = '兔' + TI = '犬' + TI = '猪' + TI = '狗' + TI = '猴' + TI = '蟾蜍' + TI = '猫' + TI = '家禽' + TI = '羊' + TI = '牛')
