# Supplementary material for: The value of artificial intelligence in the diagnosis of lung cancer: A systematic review and meta-analysis
Source: PLoS One. 2023 Mar 23;18(3):e0273445. doi: 10.1371/journal.pone.0273445 (PMC10035910; doi:10.1371/journal.pone.0273445)
Supplement: S1 Appendix — (ZIP) [file pone.0273445.s003.zip › ╝∞╦≈╩╜/Appendix 2(Cochran).txt]

#1  MeSH descriptor: [Pancoast Syndrome] explode all trees
#2  MeSH descriptor: [Small Cell Lung Carcinoma] explode all trees
#3  MeSH descriptor: [Pulmonary Sclerosing Hemangioma] explode all trees
#4  MeSH descriptor: [Pulmonary Blastoma] explode all trees
#5  MeSH descriptor: [Multiple Pulmonary Nodules] explode all trees
#6  MeSH descriptor: [Adenocarcinoma of Lung] explode all trees
#7  MeSH descriptor: [Adenocarcinoma, Bronchiolo-Alveolar] explode all trees
#8  MeSH descriptor: [Carcinoma, Non-Small-Cell Lung] explode all trees
#9  MeSH descriptor: [Carcinoma, Bronchogenic] explode all trees
#10  MeSH descriptor: [Bronchial Neoplasms] explode all trees
#11  MeSH descriptor: [Lung Neoplasms] explode all trees
#12  (Pancoast Syndrome):ti,ab,kw OR (Bronchiolo-Alveolar Carcinomas):ti,ab,kw OR (Adenocarcinomas, Lung):ti,ab,kw OR (Carcinoma, Alveolar):ti,ab,kw OR (Bronchiolo-Alveolar Carcinoma):ti,ab,kw OR (Carcinomas, Bronchial):ti,ab,kw OR (Carcinomas, Alveolar):ti,ab,kw OR (Pulmonary Nodules, Multiple):ti,ab,kw OR (Non-Small-Cell Lung Carcinoma):ti,ab,kw OR (Cancer, Pulmonary):ti,ab,kw OR (Blastoma, Pulmonary):ti,ab,kw OR (Pancoast Tumor):ti,ab,kw OR (Bronchiolar Carcinomas):ti,ab,kw OR (Carcinomas, Bronchiolar):ti,ab,kw OR (Lung Carcinomas, Non-Small-Cell):ti,ab,kw OR (Nonsmall Cell Lung Cancer):ti,ab,kw OR (Alveolar Carcinomas):ti,ab,kw OR (Tumor, Pancoast):ti,ab,kw OR (Neoplasm, Bronchial):ti,ab,kw OR (Adenocarcinomas, Alveolar):ti,ab,kw OR (Carcinoma, Bronchiolo-Alveolar):ti,ab,kw OR (Carcinoma, Bronchiolar):ti,ab,kw OR (Lung Cancers):ti,ab,kw OR (Alveolar Adenocarcinomas):ti,ab,kw OR (Pulmonary Blastomas):ti,ab,kw OR (Alveolar Cell Carcinoma):ti,ab,kw OR (Pulmonary Sclerosing Hemangiomas):ti,ab,kw OR (Bronchiolo-Alveolar Adenocarcinoma):ti,ab,kw OR (Cancer, Lung):ti,ab,kw OR (Carcinomas, Bronchogenic):ti,ab,kw OR (Bronchiolar Carcinoma):ti,ab,kw OR (Neoplasms, Pulmonary):ti,ab,kw OR (Non-Small Cell Lung Cancer):ti,ab,kw OR (Carcinoma, Bronchioloalveolar):ti,ab,kw OR (Carcinoma, Non-Small Cell Lung):ti,ab,kw OR (Alveolar Adenocarcinoma):ti,ab,kw OR (Sclerosing Hemangiomas, Pulmonary):ti,ab,kw OR (Adenocarcinoma, Alveolar):ti,ab,kw OR (Bronchial Carcinoma):ti,ab,kw OR (Blastomas, Pulmonary):ti,ab,kw OR (Pulmonary Nodule, Multiple):ti,ab,kw OR (Carcinoma, Bronchial):ti,ab,kw OR (Carcinomas, Non-Small-Cell Lung):ti,ab,kw OR (Carcinomas, Bronchiolo-Alveolar):ti,ab,kw OR (Neoplasm, Pulmonary):ti,ab,kw OR (Non-Small-Cell Lung Carcinomas):ti,ab,kw OR (Neoplasms, Bronchial):ti,ab,kw OR (Syndrome, Pancoast):ti,ab,kw OR (Bronchioloalveolar Carcinoma):ti,ab,kw OR (Small Cell Cancer Of The Lung):ti,ab,kw OR (Bronchogenic Carcinomas):ti,ab,kw OR (Carcinoma, Non Small Cell Lung):ti,ab,kw OR (Alveolar Cell Carcinomas):ti,ab,kw OR (Pancoasts Syndrome):ti,ab,kw OR (Lung Neoplasm):ti,ab,kw OR (Sclerosing Hemangiomas, Lung):ti,ab,kw OR (Cancers, Pulmonary):ti,ab,kw OR (Hemangioma, Sclerosing, Pulmonary):ti,ab,kw OR (Sclerosing Hemangioma, Lung):ti,ab,kw OR (Bronchogenic Carcinoma):ti,ab,kw OR (Pulmonary Cancers):ti,ab,kw OR (Adenocarcinoma, Bronchiolo Alveolar):ti,ab,kw OR (Lung Adenocarcinoma):ti,ab,kw OR (Sclerosing Hemangioma, Pulmonary):ti,ab,kw OR (Non Small Cell Lung Carcinoma):ti,ab,kw OR (Multiple Pulmonary Nodule):ti,ab,kw OR (Lung Cancer):ti,ab,kw OR (Cancer of Lung):ti,ab,kw OR (Lung Adenocarcinomas):ti,ab,kw OR (Neoplasm, Lung):ti,ab,kw OR (Adenocarcinomas, Bronchiolo-Alveolar):ti,ab,kw OR (Bronchial Neoplasm):ti,ab,kw OR (Adenocarcinoma, Lung):ti,ab,kw OR (Lung Sclerosing Hemangioma):ti,ab,kw OR (Pulmonary Neoplasms):ti,ab,kw OR (Carcinoma, Small Cell Lung):ti,ab,kw OR (Carcinomas, Bronchioloalveolar):ti,ab,kw OR (Oat Cell Lung Cancer):ti,ab,kw OR (Bronchiolo-Alveolar Adenocarcinomas):ti,ab,kw OR (Lung Carcinoma, Non-Small-Cell):ti,ab,kw OR (Lung Sclerosing Hemangiomas):ti,ab,kw OR (Carcinoma, Bronchiolo Alveolar):ti,ab,kw OR (Cancer of the Lung):ti,ab,kw OR (Pulmonary Cancer):ti,ab,kw OR (Neoplasms, Lung):ti,ab,kw OR (Sclerosing Hemangioma of the Lung):ti,ab,kw OR (Pulmonary Neoplasm):ti,ab,kw OR (Alveolar Carcinoma):ti,ab,kw OR (Small Cell Lung Cancer):ti,ab,kw OR (Carcinomas, Alveolar Cell):ti,ab,kw OR (Cancers, Lung):ti,ab,kw OR (Bronchial Carcinomas):ti,ab,kw OR (Bronchioloalveolar Carcinomas):ti,ab,kw OR (Oat Cell Carcinoma of Lung):ti,ab,kw OR (Carcinoma, Alveolar Cell):ti,ab,kw
#13  #1 OR #2 OR #3 OR #4 OR #5 OR #6 OR #7 OR #8 OR #9 OR #10 OR #11 OR #12
#14  MeSH descriptor: [Support Vector Machine] explode all trees
#15  MeSH descriptor: [Neural Networks, Computer] explode all trees
#16  MeSH descriptor: [Knowledge Bases] explode all trees
#17  MeSH descriptor: [Biological Ontologies] explode all trees
#18  MeSH descriptor: [Robotics] explode all trees
#19  MeSH descriptor: [Unsupervised Machine Learning] explode all trees
#20  MeSH descriptor: [Fuzzy Logic] explode all trees
#21  MeSH descriptor: [Natural Language Processing] explode all trees
#22  MeSH descriptor: [Artificial Intelligence] explode all trees
#23  MeSH descriptor: [Gene Ontology] explode all trees
#24  MeSH descriptor: [Deep Learning] explode all trees
#25  MeSH descriptor: [Expert Systems] explode all trees
#26  MeSH descriptor: [Supervised Machine Learning] explode all trees
#27  MeSH descriptor: [Computer Heuristics] explode all trees
#28  MeSH descriptor: [Machine Learning] explode all trees
#29  (Vision System, Computer):ti,ab,kw OR (Ontology, Gene):ti,ab,kw OR (Machine Learning, Unsupervised):ti,ab,kw OR (Semi supervised Learning):ti,ab,kw OR (Computer Vision Systems):ti,ab,kw OR (Knowledge Representations):ti,ab,kw OR (Machine Learning, Supervised):ti,ab,kw OR (Support Vector Networks):ti,ab,kw OR (Remote Operation):ti,ab,kw OR (Systems, Computer Vision):ti,ab,kw OR (Network Models, Neural):ti,ab,kw OR (Intelligence, Artificial):ti,ab,kw OR (Computational Neural Network):ti,ab,kw OR (Network, Computer Neural):ti,ab,kw OR (Networks, Computational Neural):ti,ab,kw OR (Soft Robotics):ti,ab,kw OR (Neural Network Models):ti,ab,kw OR (Computer Vision System):ti,ab,kw OR (Machine, Support Vector):ti,ab,kw OR (Perceptrons):ti,ab,kw OR (Biologic Ontology):ti,ab,kw OR (Soft Robotic):ti,ab,kw OR (System, Computer Vision):ti,ab,kw OR (Models, Neural Network):ti,ab,kw OR (Neural Network Model):ti,ab,kw OR (Networks, Computer Neural):ti,ab,kw OR (Ontology, Biomedical):ti,ab,kw OR (Learning, Unsupervised Machine):ti,ab,kw OR (Connectionist Model):ti,ab,kw OR (Intelligence, Computational):ti,ab,kw OR (Expert System):ti,ab,kw OR (Project, Gene Ontology):ti,ab,kw OR (Gene Ontologies):ti,ab,kw OR (Intelligence, Machine):ti,ab,kw OR (Ontology, Biological):ti,ab,kw OR (Learning, Hierarchical):ti,ab,kw OR (Biomedical Ontologies):ti,ab,kw OR (Neural Networks, Computational):ti,ab,kw OR (Operation, Remote):ti,ab,kw OR (Learning, Transfer):ti,ab,kw OR (Robotic, Soft):ti,ab,kw OR (Gene Ontology Projects):ti,ab,kw OR (Transfer Learning):ti,ab,kw OR (Learning, Active Machine):ti,ab,kw OR (Telerobotics):ti,ab,kw OR (Network, Neural):ti,ab,kw OR (Systems, Expert):ti,ab,kw OR (Model, Neural Network):ti,ab,kw OR (Models, Connectionist):ti,ab,kw OR (Perceptron):ti,ab,kw OR (Knowledge Bases):ti,ab,kw OR (Computational Intelligence):ti,ab,kw OR (Projects, Gene Ontology):ti,ab,kw OR (Network, Computational Neural):ti,ab,kw OR (Learning from Labeled Data):ti,ab,kw OR (Ontologies, Biological):ti,ab,kw OR (Reasoning, Computer):ti,ab,kw OR (Knowledge Representation):ti,ab,kw OR (Logic, Fuzzy):ti,ab,kw OR (Vector Networks, Support):ti,ab,kw OR (Machines, Support Vector):ti,ab,kw OR (Heuristics, Computer):ti,ab,kw OR (AI):ti,ab,kw OR (Support Vector Machines):ti,ab,kw OR (Ontologies, Gene):ti,ab,kw OR (Neural Network, Computer):ti,ab,kw OR (Neural Network):ti,ab,kw OR (Bases, Knowledge):ti,ab,kw OR (Ontologies, Biologic):ti,ab,kw OR (Learning, Inductive Machine):ti,ab,kw OR (Operations, Remote):ti,ab,kw OR (Vector Machines, Support):ti,ab,kw OR (Support Vector Network):ti,ab,kw OR (Learning, Deep):ti,ab,kw OR (Learning, Supervised Machine):ti,ab,kw OR (Machine Learning, Inductive):ti,ab,kw OR (Model, Connectionist):ti,ab,kw OR (Hierarchical Learning):ti,ab,kw OR (Learning, Machine):ti,ab,kw OR (Networks, Neural):ti,ab,kw OR (Connectionist Models):ti,ab,kw OR (Biomedical Ontology):ti,ab,kw OR (Ontologies, Biomedical):ti,ab,kw OR (Semi-supervised Learning):ti,ab,kw OR (System, Expert):ti,ab,kw OR (Natural Language Processings):ti,ab,kw OR (Computer Reasoning):ti,ab,kw OR (Network, Support Vector):ti,ab,kw OR (Computer Neural Network):ti,ab,kw OR (Ontology, Biologic):ti,ab,kw OR (Neural Network, Computational):ti,ab,kw OR (Vector Network, Support):ti,ab,kw OR (Heuristic, Computer):ti,ab,kw OR (Machine Learning with a Teacher):ti,ab,kw OR (Knowledgebase):ti,ab,kw OR (Language Processing, Natural):ti,ab,kw OR (Knowledge Base):ti,ab,kw OR (Knowledge Acquisition):ti,ab,kw OR (Base, Knowledge):ti,ab,kw OR (Computational Neural Networks):ti,ab,kw OR (Representation, Knowledge):ti,ab,kw OR (Vision Systems, Computer):ti,ab,kw OR (Learning, Semi-supervised):ti,ab,kw OR (Processings, Natural Language):ti,ab,kw OR (Gene Ontology Project):ti,ab,kw OR (Acquisition, Knowledge):ti,ab,kw OR (Neural Networks):ti,ab,kw OR (Machine Intelligence):ti,ab,kw OR (Machine Learning, Active):ti,ab,kw OR (Active Machine Learning):ti,ab,kw OR (Knowledgebases):ti,ab,kw OR (Ontology Project, Gene):ti,ab,kw OR (Robotics, Soft):ti,ab,kw OR (Biological Ontology):ti,ab,kw OR (Network Model, Neural):ti,ab,kw OR (Ontology Projects, Gene):ti,ab,kw OR (Vector Machine, Support):ti,ab,kw OR (Inductive Machine Learning):ti,ab,kw OR (Computer Heuristic):ti,ab,kw OR (Remote Operations):ti,ab,kw OR (Computer Neural Networks):ti,ab,kw OR (Biologic Ontologies):ti,ab,kw OR (Networks, Support Vector):ti,ab,kw OR (Language Processings, Natural):ti,ab,kw OR (Processing, Natural Language):ti,ab,kw
#30  #14 OR #15 OR #16 OR #17 OR #18 OR #19 OR #20 OR #21 OR #22 OR #23 OR #24 OR #25 OR #26 OR #27 OR #28 OR #29
#31  #13 AND #30
