# Supplementary material for: The value of artificial intelligence in the diagnosis of lung cancer: A systematic review and meta-analysis
Source: PLoS One. 2023 Mar 23;18(3):e0273445. doi: 10.1371/journal.pone.0273445 (PMC10035910; doi:10.1371/journal.pone.0273445)
Supplement: S1 Appendix — (ZIP) [file pone.0273445.s003.zip › ╝∞╦≈╩╜/Appendix 3(EMBASE).txt]

('Pancoast Syndrome'/exp OR 'Small Cell Lung Carcinoma'/exp OR 'Pulmonary Sclerosing Hemangioma'/exp OR 'Pulmonary Blastoma'/exp OR 'Multiple Pulmonary Nodules'/exp OR 'Adenocarcinoma of Lung'/exp OR 'Adenocarcinoma, Bronchiolo-Alveolar'/exp OR 'Carcinoma, Non-Small-Cell Lung'/exp OR 'Carcinoma, Bronchogenic'/exp OR 'Bronchial Neoplasms'/exp OR 'Lung Neoplasms'/exp OR 'Pancoast Syndrome':ti,ab,kw OR 'Bronchiolo-Alveolar Carcinomas':ti,ab,kw OR 'Adenocarcinomas, Lung':ti,ab,kw OR 'Carcinoma, Alveolar':ti,ab,kw OR 'Bronchiolo-Alveolar Carcinoma':ti,ab,kw OR 'Carcinomas, Bronchial':ti,ab,kw OR 'Carcinomas, Alveolar':ti,ab,kw OR 'Pulmonary Nodules, Multiple':ti,ab,kw OR 'Non-Small-Cell Lung Carcinoma':ti,ab,kw OR 'Cancer, Pulmonary':ti,ab,kw OR 'Blastoma, Pulmonary':ti,ab,kw OR 'Pancoast Tumor':ti,ab,kw OR 'Bronchiolar Carcinomas':ti,ab,kw OR 'Carcinomas, Bronchiolar':ti,ab,kw OR 'Lung Carcinomas, Non-Small-Cell':ti,ab,kw OR 'Nonsmall Cell Lung Cancer':ti,ab,kw OR 'Alveolar Carcinomas':ti,ab,kw OR 'Tumor, Pancoast':ti,ab,kw OR 'Neoplasm, Bronchial':ti,ab,kw OR 'Adenocarcinomas, Alveolar':ti,ab,kw OR 'Carcinoma, Bronchiolo-Alveolar':ti,ab,kw OR 'Carcinoma, Bronchiolar':ti,ab,kw OR 'Lung Cancers':ti,ab,kw OR 'Alveolar Adenocarcinomas':ti,ab,kw OR 'Pulmonary Blastomas':ti,ab,kw OR 'Alveolar Cell Carcinoma':ti,ab,kw OR 'Pulmonary Sclerosing Hemangiomas':ti,ab,kw OR 'Bronchiolo-Alveolar Adenocarcinoma':ti,ab,kw OR 'Cancer, Lung':ti,ab,kw OR 'Carcinomas, Bronchogenic':ti,ab,kw OR 'Bronchiolar Carcinoma':ti,ab,kw OR 'Neoplasms, Pulmonary':ti,ab,kw OR 'Non-Small Cell Lung Cancer':ti,ab,kw OR 'Carcinoma, Bronchioloalveolar':ti,ab,kw OR 'Carcinoma, Non-Small Cell Lung':ti,ab,kw OR 'Alveolar Adenocarcinoma':ti,ab,kw OR 'Sclerosing Hemangiomas, Pulmonary':ti,ab,kw OR 'Adenocarcinoma, Alveolar':ti,ab,kw OR 'Bronchial Carcinoma':ti,ab,kw OR 'Blastomas, Pulmonary':ti,ab,kw OR 'Pulmonary Nodule, Multiple':ti,ab,kw OR 'Carcinoma, Bronchial':ti,ab,kw OR 'Carcinomas, Non-Small-Cell Lung':ti,ab,kw OR 'Carcinomas, Bronchiolo-Alveolar':ti,ab,kw OR 'Neoplasm, Pulmonary':ti,ab,kw OR 'Non-Small-Cell Lung Carcinomas':ti,ab,kw OR 'Neoplasms, Bronchial':ti,ab,kw OR 'Syndrome, Pancoast':ti,ab,kw OR 'Bronchioloalveolar Carcinoma':ti,ab,kw OR 'Small Cell Cancer Of The Lung':ti,ab,kw OR 'Bronchogenic Carcinomas':ti,ab,kw OR 'Carcinoma, Non Small Cell Lung':ti,ab,kw OR 'Alveolar Cell Carcinomas':ti,ab,kw OR 'Pancoasts Syndrome':ti,ab,kw OR 'Lung Neoplasm':ti,ab,kw OR 'Sclerosing Hemangiomas, Lung':ti,ab,kw OR 'Cancers, Pulmonary':ti,ab,kw OR 'Hemangioma, Sclerosing, Pulmonary':ti,ab,kw OR 'Sclerosing Hemangioma, Lung':ti,ab,kw OR 'Bronchogenic Carcinoma':ti,ab,kw OR 'Pulmonary Cancers':ti,ab,kw OR 'Adenocarcinoma, Bronchiolo Alveolar':ti,ab,kw OR 'Lung Adenocarcinoma':ti,ab,kw OR 'Sclerosing Hemangioma, Pulmonary':ti,ab,kw OR 'Non Small Cell Lung Carcinoma':ti,ab,kw OR 'Multiple Pulmonary Nodule':ti,ab,kw OR 'Lung Cancer':ti,ab,kw OR 'Cancer of Lung':ti,ab,kw OR 'Lung Adenocarcinomas':ti,ab,kw OR 'Neoplasm, Lung':ti,ab,kw OR 'Adenocarcinomas, Bronchiolo-Alveolar':ti,ab,kw OR 'Bronchial Neoplasm':ti,ab,kw OR 'Adenocarcinoma, Lung':ti,ab,kw OR 'Lung Sclerosing Hemangioma':ti,ab,kw OR 'Pulmonary Neoplasms':ti,ab,kw OR 'Carcinoma, Small Cell Lung':ti,ab,kw OR 'Carcinomas, Bronchioloalveolar':ti,ab,kw OR 'Oat Cell Lung Cancer':ti,ab,kw OR 'Bronchiolo-Alveolar Adenocarcinomas':ti,ab,kw OR 'Lung Carcinoma, Non-Small-Cell':ti,ab,kw OR 'Lung Sclerosing Hemangiomas':ti,ab,kw OR 'Carcinoma, Bronchiolo Alveolar':ti,ab,kw OR 'Cancer of the Lung':ti,ab,kw OR 'Pulmonary Cancer':ti,ab,kw OR 'Neoplasms, Lung':ti,ab,kw OR 'Sclerosing Hemangioma of the Lung':ti,ab,kw OR 'Pulmonary Neoplasm':ti,ab,kw OR 'Alveolar Carcinoma':ti,ab,kw OR 'Small Cell Lung Cancer':ti,ab,kw OR 'Carcinomas, Alveolar Cell':ti,ab,kw OR 'Cancers, Lung':ti,ab,kw OR 'Bronchial Carcinomas':ti,ab,kw OR 'Bronchioloalveolar Carcinomas':ti,ab,kw OR 'Oat Cell Carcinoma of Lung':ti,ab,kw OR 'Carcinoma, Alveolar Cell':ti,ab,kw) AND ('Support Vector Machine'/exp OR 'Neural Networks, Computer'/exp OR 'Knowledge Bases'/exp OR 'Biological Ontologies'/exp OR 'Robotics'/exp OR 'Unsupervised Machine Learning'/exp OR 'Fuzzy Logic'/exp OR 'Natural Language Processing'/exp OR 'Artificial Intelligence'/exp OR 'Gene Ontology'/exp OR 'Deep Learning'/exp OR 'Expert Systems'/exp OR 'Supervised Machine Learning'/exp OR 'Computer Heuristics'/exp OR 'Machine Learning'/exp OR 'Vision System, Computer':ti,ab,kw OR 'Ontology, Gene':ti,ab,kw OR 'Machine Learning, Unsupervised':ti,ab,kw OR 'Semi supervised Learning':ti,ab,kw OR 'Computer Vision Systems':ti,ab,kw OR 'Knowledge Representations':ti,ab,kw OR 'Machine Learning, Supervised':ti,ab,kw OR 'Support Vector Networks':ti,ab,kw OR 'Remote Operation':ti,ab,kw OR 'Systems, Computer Vision':ti,ab,kw OR 'Network Models, Neural':ti,ab,kw OR 'Intelligence, Artificial':ti,ab,kw OR 'Computational Neural Network':ti,ab,kw OR 'Network, Computer Neural':ti,ab,kw OR 'Networks, Computational Neural':ti,ab,kw OR 'Soft Robotics':ti,ab,kw OR 'Neural Network Models':ti,ab,kw OR 'Computer Vision System':ti,ab,kw OR 'Machine, Support Vector':ti,ab,kw OR 'Perceptrons':ti,ab,kw OR 'Biologic Ontology':ti,ab,kw OR 'Soft Robotic':ti,ab,kw OR 'System, Computer Vision':ti,ab,kw OR 'Models, Neural Network':ti,ab,kw OR 'Neural Network Model':ti,ab,kw OR 'Networks, Computer Neural':ti,ab,kw OR 'Ontology, Biomedical':ti,ab,kw OR 'Learning, Unsupervised Machine':ti,ab,kw OR 'Connectionist Model':ti,ab,kw OR 'Intelligence, Computational':ti,ab,kw OR 'Expert System':ti,ab,kw OR 'Project, Gene Ontology':ti,ab,kw OR 'Gene Ontologies':ti,ab,kw OR 'Intelligence, Machine':ti,ab,kw OR 'Ontology, Biological':ti,ab,kw OR 'Learning, Hierarchical':ti,ab,kw OR 'Biomedical Ontologies':ti,ab,kw OR 'Neural Networks, Computational':ti,ab,kw OR 'Operation, Remote':ti,ab,kw OR 'Learning, Transfer':ti,ab,kw OR 'Robotic, Soft':ti,ab,kw OR 'Gene Ontology Projects':ti,ab,kw OR 'Transfer Learning':ti,ab,kw OR 'Learning, Active Machine':ti,ab,kw OR 'Telerobotics':ti,ab,kw OR 'Network, Neural':ti,ab,kw OR 'Systems, Expert':ti,ab,kw OR 'Model, Neural Network':ti,ab,kw OR 'Models, Connectionist':ti,ab,kw OR 'Perceptron':ti,ab,kw OR 'Knowledge Bases':ti,ab,kw OR 'Computational Intelligence':ti,ab,kw OR 'Projects, Gene Ontology':ti,ab,kw OR 'Network, Computational Neural':ti,ab,kw OR 'Learning from Labeled Data':ti,ab,kw OR 'Ontologies, Biological':ti,ab,kw OR 'Reasoning, Computer':ti,ab,kw OR 'Knowledge Representation':ti,ab,kw OR 'Logic, Fuzzy':ti,ab,kw OR 'Vector Networks, Support':ti,ab,kw OR 'Machines, Support Vector':ti,ab,kw OR 'Heuristics, Computer':ti,ab,kw OR 'AI':ti,ab,kw OR 'Support Vector Machines':ti,ab,kw OR 'Ontologies, Gene':ti,ab,kw OR 'Neural Network, Computer':ti,ab,kw OR 'Neural Network':ti,ab,kw OR 'Bases, Knowledge':ti,ab,kw OR 'Ontologies, Biologic':ti,ab,kw OR 'Learning, Inductive Machine':ti,ab,kw OR 'Operations, Remote':ti,ab,kw OR 'Vector Machines, Support':ti,ab,kw OR 'Support Vector Network':ti,ab,kw OR 'Learning, Deep':ti,ab,kw OR 'Learning, Supervised Machine':ti,ab,kw OR 'Machine Learning, Inductive':ti,ab,kw OR 'Model, Connectionist':ti,ab,kw OR 'Hierarchical Learning':ti,ab,kw OR 'Learning, Machine':ti,ab,kw OR 'Networks, Neural':ti,ab,kw OR 'Connectionist Models':ti,ab,kw OR 'Biomedical Ontology':ti,ab,kw OR 'Ontologies, Biomedical':ti,ab,kw OR 'Semi-supervised Learning':ti,ab,kw OR 'System, Expert':ti,ab,kw OR 'Natural Language Processings':ti,ab,kw OR 'Computer Reasoning':ti,ab,kw OR 'Network, Support Vector':ti,ab,kw OR 'Computer Neural Network':ti,ab,kw OR 'Ontology, Biologic':ti,ab,kw OR 'Neural Network, Computational':ti,ab,kw OR 'Vector Network, Support':ti,ab,kw OR 'Heuristic, Computer':ti,ab,kw OR 'Machine Learning with a Teacher':ti,ab,kw OR 'Knowledgebase':ti,ab,kw OR 'Language Processing, Natural':ti,ab,kw OR 'Knowledge Base':ti,ab,kw OR 'Knowledge Acquisition':ti,ab,kw OR 'Base, Knowledge':ti,ab,kw OR 'Computational Neural Networks':ti,ab,kw OR 'Representation, Knowledge':ti,ab,kw OR 'Vision Systems, Computer':ti,ab,kw OR 'Learning, Semi-supervised':ti,ab,kw OR 'Processings, Natural Language':ti,ab,kw OR 'Gene Ontology Project':ti,ab,kw OR 'Acquisition, Knowledge':ti,ab,kw OR 'Neural Networks':ti,ab,kw OR 'Machine Intelligence':ti,ab,kw OR 'Machine Learning, Active':ti,ab,kw OR 'Active Machine Learning':ti,ab,kw OR 'Knowledgebases':ti,ab,kw OR 'Ontology Project, Gene':ti,ab,kw OR 'Robotics, Soft':ti,ab,kw OR 'Biological Ontology':ti,ab,kw OR 'Network Model, Neural':ti,ab,kw OR 'Ontology Projects, Gene':ti,ab,kw OR 'Vector Machine, Support':ti,ab,kw OR 'Inductive Machine Learning':ti,ab,kw OR 'Computer Heuristic':ti,ab,kw OR 'Remote Operations':ti,ab,kw OR 'Computer Neural Networks':ti,ab,kw OR 'Biologic Ontologies':ti,ab,kw OR 'Networks, Support Vector':ti,ab,kw OR 'Language Processings, Natural':ti,ab,kw OR 'Processing, Natural Language':ti,ab,kw) AND ('controlled clinical trial':it OR 'randomized controlled trial':it OR 'Clinical Trial':ti,ab,kw OR 'Controlled Trial':ti,ab,kw OR 'Randomized Controlled Trial':ti,ab,kw OR 'RCT':ti,ab,kw OR 'randomized':ti,ab,kw OR 'randomised':ti,ab,kw OR 'randomly':ti,ab,kw OR 'random':ti,ab,kw OR 'Non-Randomized Controlled Trials':ti,ab,kw OR 'early termination of clinical trials':ti,ab,kw OR 'Double-Blind':ti,ab,kw OR 'allocate':ti,ab,kw OR 'allocation':ti,ab,kw OR 'allocated':ti,ab,kw OR 'crossover procedure':ti,ab,kw OR 'double-blind procedure':ti,ab,kw OR 'single-blind procedure':ti,ab,kw OR 'group*':ti,ab,kw OR 'group':ti,ab,kw OR 'placebo':ti,ab,kw) NOT ('animal':ti,ab,kw OR 'mice':ti,ab,kw OR 'rat':ti,ab,kw OR 'rats':ti,ab,kw OR 'animals':ti,ab,kw OR 'rabbit':ti,ab,kw OR 'rabbits':ti,ab,kw)
