# Supplementary material for: The value of artificial intelligence in the diagnosis of lung cancer: A systematic review and meta-analysis
Source: PLoS One. 2023 Mar 23;18(3):e0273445. doi: 10.1371/journal.pone.0273445 (PMC10035910; doi:10.1371/journal.pone.0273445)
Supplement: S1 Appendix — (ZIP) [file pone.0273445.s003.zip › ╝∞╦≈╩╜/Appendix 4(PubMed).txt]

#1 “Artificial Intelligence” [Mesh] [Title/Abstract] 
#2 “Machine learning model” [Title/Abstract]
 #3 “Machine learning algorithms” [Title/Abstract] 
#4 “Algorithms” [Title/Abstract] 
#5 “Machine learning” [Title/Abstract] 
#6 “Deep learning” [Title/Abstract] 
#7 “Computational Approach” [Title/Abstract] 
#8 “Automated-computer aided” [Title/Abstract] 
#9“Convolutional neural network” [Title/Abstract] 
#10 “Artificial neuronal network” [Title/Abstract] 
#11 “Support Vector Machine” [Title/Abstract] 
#12 OR/#1-#11 
#13 lung* [Mesh] [Title/Abstract] 
#14 pulmonary* [Title/Abstract] 
#15 chest* [Title/Abstract] 
#16 bronchial* [Title/Abstract] 
#17 OR/#13-#16 
#18 nodule* [Mesh] [Title/Abstract] 
#19 cancer* [Mesh] [Title/Abstract] 
#20 tumor*[Title/Abstract] 
#21 neoplasm* [Title/Abstract] 
#22 lesion*[Title/Abstract] 
#23 carcinoma* [Title/Abstract] 
#24 OR/#18-#23 
#25 #17 AND #24 
#26 #12 AND #25
