# Supplementary material for: The value of artificial intelligence in the diagnosis of lung cancer: A systematic review and meta-analysis
Source: PLoS One. 2023 Mar 23;18(3):e0273445. doi: 10.1371/journal.pone.0273445 (PMC10035910; doi:10.1371/journal.pone.0273445)
Supplement: S1 Appendix — (ZIP) [file pone.0273445.s003.zip › ╝∞╦≈╩╜/Appendix 5(SinoMed).txt]

("肺癌"[常用字段:智能] OR "肺肿瘤"[常用字段:智能] OR "肺结节"[常用字段:智能]) AND ("人工智能"[常用字段:智能] OR "机器智能"[常用字段:智能] OR "AI"[常用字段:智能] OR "人工智慧"[常用字段:智能] OR "人工智能体"[常用字段:智能] OR "深度学习"[常用字段:智能] OR "深度结构化学习"[常用字段:智能] OR "分层学习"[常用字段:智能] OR "机器学习"[常用字段:智能] OR "ML"[常用字段:智能] OR "计算机辅助诊断"[常用字段:智能] OR "CAD"[常用字段:智能] OR "人工神经网络"[常用字段:智能] OR "人工神经网络"[常用字段:智能] OR "人工神经元网络"[常用字段:智能] OR "类神经网络"[常用字段:智能] OR "人工神经网络方法"[常用字段:智能] OR "人工智能神经网络"[常用字段:智能] OR "人工神经网络技术"[常用字段:智能] OR "ANN"[常用字段:智能] OR "支持向量机"[常用字段:智能] OR "支撑向量机"[常用字段:智能] OR "支持矢量机"[常用字段:智能] OR "支持向量基"[常用字段:智能] OR "支持向量机法"[常用字段:智能] OR "支持向量网络"[常用字段:智能] OR "支撑矢量机,SVM"[常用字段:智能] OR "决策树"[常用字段:智能] OR "判定树"[常用字段:智能] OR "计算机断层扫描"[常用字段:智能] OR "CT"[常用字段:智能] OR "计算机体层摄影"[常用字段:智能]) AND ("随机"[常用字段:智能])
