# Supplementary material for: The value of artificial intelligence in the diagnosis of lung cancer: A systematic review and meta-analysis
Source: PLoS One. 2023 Mar 23;18(3):e0273445. doi: 10.1371/journal.pone.0273445 (PMC10035910; doi:10.1371/journal.pone.0273445)
Supplement: S1 Appendix — (ZIP) [file pone.0273445.s003.zip › ╝∞╦≈╩╜/Appendix 6(WanFang).txt]

(主题:("肺癌") OR 主题:("肺肿瘤") OR 主题:("肺结节")) AND (主题:("人工智能") OR 主题:("机器智能") OR 主题:("AI") OR 主题:("人工智慧") OR 主题:("人工智能体") OR 主题:("深度学习") OR 主题:("深度结构化学习") OR 主题:("分层学习") OR 主题:("机器学习") OR 主题:("ML") OR 主题:("计算机辅助诊断") OR 主题:("CAD") OR 主题:("人工神经网络") OR 主题:("人工神经网络") OR 主题:("人工神经元网络") OR 主题:("类神经网络") OR 主题:("人工神经网络方法") OR 主题:("人工智能神经网络") OR 主题:("人工神经网络技术") OR 主题:("ANN") OR 主题:("支持向量机") OR 主题:("支撑向量机") OR 主题:("支持矢量机") OR 主题:("支持向量基") OR 主题:("支持向量机法") OR 主题:("支持向量网络") OR 主题:("支撑矢量机,SVM") OR 主题:("决策树") OR 主题:("判定树") OR 主题:("计算机断层扫描") OR 主题:("CT") OR 主题:("计算机体层摄影")) AND (主题:("随机")) NOT (题名或关键词:("鼠") OR 题名或关键词:("兔") OR 题名或关键词:("犬") OR 题名或关键词:("猪") OR 题名或关键词:("动物"))
